# Supplementary material for: VEGFR2 Expression Correlates with Postnatal Development of Brain Arteriovenous Malformations in a Mouse Model of Type I Hereditary Hemorrhagic Telangiectasia
Source: Biomedicines. 2023 Nov 27;11(12):3153. doi: 10.3390/biomedicines11123153 (PMC10740421; doi:10.3390/biomedicines11123153)
Supplement: Supplementary file 1 [file biomedicines-11-03153-s001.zip]

Archive with 1 entries (1 files):
- biomedicines-2680715-supplementary.pdf
